# Supplementary material for: Physical Activity Outcomes of a Culturally Tailored, Father-Focused, and Family-Centered Health Promotion Program for Mexican-Heritage Families: ¡Haz Espacio Para Papi! (Make Room for Daddy)
Source: Int J Environ Res Public Health. 2024 Nov 6;21(11):1475. doi: 10.3390/ijerph21111475 (PMC11593588; doi:10.3390/ijerph21111475)
Supplement: Supplementary file 1 [file ijerph-21-01475-s001.zip]

Archive with 1 entries (1 files):
- ijerph-3205900-supplementary.pdf
